# Supplementary material for: Functional 3D-Printed Polymeric Materials with Metallic Reinforcement for Use in Cut-Resistant Gloves
Source: Materials (Basel). 2023 Dec 23;17(1):90. doi: 10.3390/ma17010090 (PMC10779770; doi:10.3390/ma17010090)
Supplement: Supplementary file 1 [file materials-17-00090-s001.zip]

Archive with 1 entries (1 files):
- materials-2771434-supplementary.pdf
